# Supplementary material for: Model Selection Reveals the Butyrate-Producing Gut Bacterium Coprococcus eutactus as Predictor for Language Development in 3-Year-Old Rural Ugandan Children
Source: Front Microbiol. 2021 Jun 2;12:681485. doi: 10.3389/fmicb.2021.681485 (PMC8206532; doi:10.3389/fmicb.2021.681485)
Supplement: Supplementary file 1 [file Table_1.XLSX]

## Sheet: sheet 1
							number					1	2	3	4	5	6	7	8	9	10	11	12	13	14	15	16	17	18	19	20	21	22	23	24	25	26	27	28	29	30	31	32	33	34	35	36	37	38
							month					24	24	24	24	24	24	24	24	24	24	24	24	24	24	24	24	24	24	24	24	24	24	24	24	24	24	24	24	24	24	24	24	24	24	24	24	24	24
							V4 16S rRNA Sequence					TACGTAGGGCGCGAGCGTTGTCCGGAATTATTGGGCGTAAAGGGCTTGTAGGCGGTTGGCCGCGTCTGCCGTGAAATCCTCTGGCTTAACTGGGGGCGTGCGGTGGGTACGGGTTGACTTGAGTGCGGTAGGGGAGACTGGAATTCCTGGTGTAGCGGTGGAATGCGCAGATATCAGGAGGAACACCGGTGGCGAAGGCGGGTCTCTGGGCCGTTACTGACGCTGAGGAGCGAAAGCGTGGGGAGCGAACAGG	TACGTAGGGCGCGAGCGTTGTCCGGATTTATTGGGCGTAAAGAGCTCGTAGGTGGTTCGTCGCGTCTGTCGTGAAAGCCAGCAGCTTAACTGTTGGTCTGCGGTGGGTACGGGCGGGCTTGAGTGCGGTAGGGGTGACTGGAATTCCTGGTGTAGCGGTGGAATGCGCAGATATCAGGAGGAACACCGATGGCGAAGGCAGGTCACTGGGCCGTTACTGACACTGAGGAGCGAAAGCGTGGGGAGCGAACAGG	TACGTAGGGCGCGAGCGTTGTCCGGAATTATTGGGCGTAAAGGGCTTGTAGGTGGCTGGTTGCGTCTGTCGTGAAAGCTCATGGCTTAACTGTGGGTTTGCGGTGGGTACGGGCTGGCTTGAGTGCAGTAGGGGAGGCTGGAATTCCTGGTGTAGCGGTGGAATGCGCAGATATCAGGAGGAATACCGGTGGCGAAGGCGGGTCTCTGGGCTGTTACTGACACTGAGGAGCGAAAGCATGGGGAGCGAACAGG	TACGTAGGATGCGAGCGTTATCCGGATTTATTGGGCGTAAAGAGCTCGTAGGCGGTTTGTTGCGTCTGCTGTGAAAGTCCGGGGCTTAACTCCGGGATTGCAGTGGGTACGGGCAGGCTAGAGTGCGGTAGGGGTAACTGGAATTCCTGGTGTAGCGGTGGAATGCGCAGATATCAGGAGGAACACCGATGGCGAAGGCAGGTTACTGGGCCGTGACTGACGCTGAGGAGCGAAAGCATGGGGAGCGAACAGG	TACGTAGGGCGCGAGCGTTATCCGGAATTATTGGGCGTAAAGGGCTTGTAGGTGGCTGGTTGCGTCTGTCGTGAAAGCTCATGGCTTAACTGTGGGTTTGCGGTGGGTACGGGCTGGCTTGAGTGCAGTAGGGGAGACTGGAATTCCTGGTGTAGCGGTGGAATGCGCAGATATCAGGAGGAATACCGGTGGCGAAGGCGGGTCTCTGGGCTGTTACTGACGCTGAGGAGCGAAAGCGTGGGGAGCGAACAGG	TACGTAGGGTGCGAGCGTTGTCCGGAATTACTGGGCGTAAAGGGCTCGTAGGTGGTTTGTCGCGTCGTCTGTGAAATTCCGGGGCTTAACTCCGGGCGTGCAGGCGATACGGGCATAACTTGAGTACTGTAGGGGTAACTGGAATTCCTGGTGTAGCGGTGAAATGCGCAGATATCAGGAGGAACACCGATGGCGAAGGCAGGTTACTGGGCAGTTACTGACGCTGAGGAGCGAAAGCATGGGTAGCGAACAGG	TACGTAGGGTGCAAGCGTTATCCGGAATTATTGGGCGTAAAGGGCTCGTAGGCGGTTCGTCGCGTCCGGTGTGAAAGTCCATCGCTTAACGGTGGATCCGCGCCGGGTACGGGCGGGCTTGAGTGCGGTAGGGGAGACTGGAATTCCCGGTGTAACGGTGGAATGTGTAGATATCGGGAAGAACACCAATGGCGAAGGCAGGTCTCTGGGCCGTTACTGACGCTGAGGAGCGAAAGCGTGGGGAGCGAACAGG	TACGTAGGGTGCAAGCGTTATCCGGAATTATTGGGCGTAAAGGGCTCGTAGGCGGTTCGTCGCGTCCGGTGTGAAAGTCCATCGCTTAACGGTGGATCCGCGCCGGGTACGGGCGGGCTTGAGTGCGGTAGGGGAGACTGGAATTCCCGGTGTAACGGTGGAATGTGTAGATATCGGGAAGAACACCAATGGCGAAGGCAGGTCTCTGGGCCGTCACTGACGCTGAGGAGCGAAAGCGTGGGGAGCGAACAGG	TACGTAGGGTGCAAGCGTTATCCGGAATTATTGGGCGTAAAGGGCTCGTAGGCGGTTCGTCGCGTCCGGTGTGAAAGTCCATCGCTTAACGGTGGATCTGCGCCGGGTACGGGCGGGCTGGAGTGCGGTAGGGGAGACTGGAATTCCCGGTGTAACGGTGGAATGTGTAGATATCGGGAAGAACACCAATGGCGAAGGCAGGTCTCTGGGCCGTTACTGACGCTGAGGAGCGAAAGCGTGGGGAGCGAACAGG	TACGTAGGGTGCAAGCGTTATCCGGAATTATTGGGCGTAAAGAGCTCGTAGGCGGTTCGTCGCGTCCGGTGTGAAAGTCCATCGCTTAACGGTGGATCTGCGCCGGGTACGGGCGGGCTGGAGTGCGGTAGGGGAGACTGGAATTCCCGGTGTAACGGTGGAATGTGTAGATATCGGGAAGAACACCAATGGCGAAGGCAGGTCTCTGGGCCGTTACTGACGCTGAGGAGCGAAAGCGTGGGGAGCGAACAGG	TACGTAGGGTGCAAGCGTTATCCGGAATTATTGGGCGTAAAGGGCTCGTAGGCGGTTCGTCGCGTCCGGTGTGAAAGTCCATCGCTTAACGGTGGATCAGCGCCGGGTACGGGCGGGCTTGAGTGCGGTAGGGGAGACTGGAATTCCCGGTGTAACGGTGGAATGTGTAGATATCGGGAAGAACACCAATGGCGAAGGCAGGTCTCTGGGCCGTCACTGACGCTGAGGAGCGAAAGCGTGGGGAGCGAACAGG	TACGTAGGGCGCAAGCGTTATCCGGATTTATTGGGCGTAAAGGGCTCGTAGGCGGCTCGTCGCGTCCGGTGTGAAAGTCCATCGCTTAACGGTGGATCTGCGCCGGGTACGGGCGGGCTGGAGTGCGGTAGGGGAGACTGGAATTCCCGGTGTAACGGTGGAATGTGTAGATATCGGGAAGAACACCGATGGCGAAGGCAGGTCTCTGGGCCGTCACTGACGCTGAGGAGCGAAAGCGTGGGGAGCGAACAGG	TACGTAAGGTGCAAGCGTTATCCGGAATTATTGGGCGTAAAGGGCTCGTAGGCGGTTCGTCGCGTCCGGTGTGAAAGTCCATCGCTTAACGGTGGATCCGCGCCGGGTACGGGCGGGCTTGAGTGCGGTAGGGGAGACTGGAATTCCCGGTGTAACGGTGGAATGTGTAGATATCGGGAAGAACACCAATGGCGAAGGCAGGTCTCTGGGCCGTTACTGACGCTGAGGAGCGAAAGCGTGGGGAGCGAACAGG	TACGTAAGGTGCAAGCGTTATCCGGAATTATTGGGCGTAAAGGGCTCGTAGGCGGTTCGTCGCGTCCGGTGTGAAAGTCCATCGCTTAACGGTGGATCCGCGCCGGGTACGGGCGGGCTTGAGTGCGGTAGGGGAGACTGGAATTCCCGGTGTAACGGTGGAATGTGTAGATATCGGGAAGAACACCAATGGCGAAGGCAGGTCTCTGGGCCGTCACTGACGCTGAGGAGCGAAAGCGTGGGGAGCGAACAGG	TACGTAGGGTGCAAGCGTTATCCGGAATTATTGGGCGTAAAGGGCTCGTAGGCGGTTCGTCGCGTCCGGTGTGAAAGTCCATCGCTTAACGGTGGATCCGCGCCGGGTACGGGCGGGCTGGAGTGCGGTAGGGGAGACTGGAATTCCCGGTGTAACGGTGGAATGTGTAGATATCGGGAAGAACACCAATGGCGAAGGCAGGTCTCTGGGCCGTTACTGACGCTGAGGAGCGAAAGCGTGGGGAGCGAACAGG	TACGTAAGGTGCAAGCGTTATCCGGAATTATTGGGCGTAAAGGGCTCGTAGGCGGTTCGTCGCGTCCGGTGTGAAAGTCCATCGCTTAACGGTGGATCTGCGCCGGGTACGGGCGGGCTGGAGTGCGGTAGGGGAGACTGGAATTCCCGGTGTAACGGTGGAATGTGTAGATATCGGGAAGAACACCAATGGCGAAGGCAGGTCTCTGGGCCGTTACTGACGCTGAGGAGCGAAAGCGTGGGGAGCGAACAGG	TACGTAGGGTGCAAGCGTTATCCGGAATTATTGGGCGTAAAGGGCTCGTAGGCGGTTCGTCGCGTCCGGTGTGAAAGTCCATCGCTTAACGGTGGATCTGCGCCGGGTACGGGCGGGCTGGAGTGCGGTAGGGGAGACTGGAATTCCCGGTGTAACGGTGGAATGTGTAGATATCGGGAAGAACACCAATGGCGAAGGCAGGTCTCTGGGCCGTCACTGACGCTGAGGAGCGAAAGCGTGGGGAGCGAACAGG	TACGTAGGGTGCAAGCGTTATCCGGAATTATTGGGCGTAAAGGGCTCGTAGGCGGTTCGTCGCGTCCGGTGTGAAAGTCCATCGCTTAACGGTGGATCCGCGCCGGGTACGGGCGGGCTTGAGTGCGGTAGGGGAGACTGGAATTCCCGGTGTAACGGTGGAATGTGTAGATATCGGGAAGAACACCAATGGCGAAGGCAGGTCTCTGGGCCGTAACTGACGCTGAGGAGCGAAAGCGTGGGGAGCGAACAGG	TACGTAGGGTGCAAGCGTTATCCGGAATTATTGGGCGTAAAGGGCTCGTAGGCGGTTCGTCGCGTCCGGTGTGAAAGTCCATCGCTTAACGGTGGATCCGCGCCGGGTACGGGCGGGCTTGAGTGCGGTAGGGGAGACTGGAATTCCCGGTGTAACGGTGGAATGTGTAGATATCGGGAAGAACACCAATGGCGAAGGCAGGTCTCTGGGCCGTCACTGACGCTGAGGAGCGAAAGCGTGGGGAGCAAACAGG	TACGTAGGGTGCAAGCGTTATCCGGAATTATTGGGCGTAAAGGGCTCGTAGGCGGTTCGTCGCGTCCGGTGTGAAAGTCCATCGCTTAACGGTGGATCCGCGCCGGGTACGGGCGGGCTTGAGTGCGGTAGGGGAGACTGGAATTCCCGGTGTAACGGTGGAATGTGTAGATATCGGGAGGAACACCAATGGCGAAGGCAGGTCTCTGGGCCGTTACTGACGCTGAGGAGCGAAAGCGTGGGGAGCGAACAGG	TACGTAGGGTGCAAGCGTTATCCGGAATTATTGGGCGTAAAGAGCTCGTAGGCGGTTCGTCGCGTCCGGTGTGAAAGTCCATCGCTTAACGGTGGATCTGCGCCGGGTACGGGCGGGCTGGAGTGCGGTAGGGGAGACTGGAATTCCCGGTGTAACGGTGGAATGTGTAGATATCGGGAAGAACACCAATGGCGAAGGCAGGTCTCTGGGCCGTCACTGACGCTGAGGAGCGAAAGCGTGGGGAGCGAACAGG	TACGTAGGGTGCAAGCGTTATCCGGAATTATTGGGCGTAAAGGGCTCGTAGGCGGTTCGTCGCGTCCGGTGTGAAAGTCCATCGCTTAACGGTGGATCTGCGCCGGGTACGGGCGGGCTGGAGTGCGGTAGGGGAGACTGGAATTCCCGGTGTAACGGTGGAATGTGTAGATATCGGGAAGAACACCAATGGCGAAGGCAGGTCTCTGGGCCGTTACTGACGCTGAGGAGCGAAAGCGTGGGGAGCAAACAGG	TACGTAGGGTGCAAGCGTTATCCGGAATTATTGGGCGTAAAGGGCTCGTAGGCGGTTCGTCGCGTCCGGTGTGAAAGTCCATCGCTTAACGGTGGATCCGCGCCGGGTACGGGCGGGCTTGAGTGCGGTAGGGGAGACTGGAATTCCCGGTGTAACGGTGGAATGCGTAGATATCGGGAAGAACACCAATGGCGAAGGCAGGTCTCTGGGCCGTCACTGACGCTGAGGAGCGAAAGCGTGGGGAGCGAACAGG	TACGTAGGGTGCAAGCGTTATCCGGAATTATTGGGCGTAAAGGGCTCGTAGGCGGTTCGTCGCGTCCGGTGTGAAAGTCCATCGCTTAACGGTGGATCCGCGCCGGGTACGGGCGGGCTTGAGTGCGGTAGGGGAGACTGGAATTCCCGGTGTAACGGTGGAATGTGTAGATATCGGGAAGAACACCAATGGCGAAGGCAGGTCTCTGGGCCGTTACTGACGCTGAGGAGCGAAAGCGTGGGGAGCAAACAGG	TACGTAGGGTGCAAGCGTTATCCGGAATTATTGGGCGTAAAGGGCTCGTAGGCGGTTCGTCGCGTCCGGTGTGAAAGTCCATCGCTTAACGGTGGATCCGCGCCGGGTACGGGCGGGCTTGAGTGCGGTAGGGGAGACTGGAATTCCCGGTGTAACGGTGGAATGCGTAGATATCGGGAAGAACACCAATGGCGAAGGCAGGTCTCTGGGCCGTTACTGACGCTGAGGAGCGAAAGCGTGGGGAGCGAACAGG	TACGTAGGGTGCAAGCGTTATCCGGAATTATTGGGCGTAAAGGGCTCGTAGGCGGTTCGTCGCGTCCGGTGTGAAAGCCCATCGCTTAACGGTGGGTCTGCGTCGGGTACGGGCGGGCTGGAGTGCGGTAGGGGAGACTGGAATTCCCGGTGTAACGGTGGAATGTGTAGATATCGGGAGGAACACCAATGGCGAAGGCAGGTCTCTGGGCCGTTACTGACGCTGAGGAGCGAAAGCGTGGGGAGCGAACAGG	TACGTAAGGTGCAAGCGTTATCCGGAATTATTGGGCGTAAAGAGCTCGTAGGCGGTTCGTCGCGTCCGGTGTGAAAGTCCATCGCTTAACGGTGGATCTGCGCCGGGTACGGGCGGGCTGGAGTGCGGTAGGGGAGACTGGAATTCCCGGTGTAACGGTGGAATGTGTAGATATCGGGAAGAACACCAATGGCGAAGGCAGGTCTCTGGGCCGTTACTGACGCTGAGGAGCGAAAGCGTGGGGAGCGAACAGG	TACGTAGGGGGCGAGCGTTATCCGGATTCATTGGGCGTAAAGCGCGCGTAGGCGGCCCGGCAGGCCGGGGGTCGAAGCGGGGGGCTCAACCCCCCGAAGCCCCCGGAACCTCCGCGGCTTGGGTCCGGTAGGGGAGGGTGGAACACCCGGTGTAGCGGTGGAATGCGCAGATATCGGGTGGAACACCGGTGGCGAAGGCGGCCCTCTGGGCCGAGACCGACGCTGAGGCGCGAAAGCTGGGGGAGCGAACAGG	TACGTAAGGGGCGAGCGTTATCCGGATTCATTGGGCGTAAAGCGCGCGTAGGCGGCCCGGCAGGCCGGGGGTCGAAGCGGGGGGCTCAACCCCCCGAAGCCCCCGGAACCTCCGCGGCTTGGGTCCGGTAGGGGAGGGTGGAACACCCGGTGTAGCGGTGGAATGCGCAGATATCGGGTGGAACACCGGTGGCGAAGGCGGCCCTCTGGGCCGAGACCGACGCTGAGGCGCGAAAGCTGGGGGAGCGAACAGG	TACGTATGGGGCGAGCGTTATCCGGATTCATTGGGCGTAAAGCGCGCGTAGGCGGCCTCGTAGGCCGGGAGTCAAATCCGGGGGCTCAACCCCCGCCCGCTCCCGGAACCCCGAGGCTTGAGTCTGGCAGGGGAGGGTGGAATTCCCAGTGTAGCGGTGGAATGCGCAGATATTGGGAAGAACACCGGTGGCGAAGGCGGCCCTCTGGGCCACGACTGACGCTGAGGCGCGAAAGCTGGGGGAGCGAACAGG	TACGTATGGGGCGAGCGTTATCCGGATTCATTGGGCGTAAAGCGCGCGTAGGCGGAGCGCTAAGCGGGACCTCTAACCCGAGGGCTCAACCCCCGGCCGGGTCCCGAACTGGCGCTCTCGAGTGCGGTAGGGGAGAGCGGAATTCCCGGTGTAGCGGTGGAATGCGCAGATATCGGGAAGAACACCGACGGCGAAGGCAGCTCTCTGGGCCGAAACTGACGCTGAGGCGCGAAAGCTGGGGGAGCGAACAGG	TACGTATGGGGCGAGCGTTATCCGGATTCATTGGGCGTAAAGCGCGCGTAGGCGGCCTGGCAGGCCGGGAGTCAAATCCGGGGGCTCAACCCCCGCCCGCTCCCGGAACCGCCGGGCTTGAGTCTGGCAGGGGAGGGTGGAATACCCGGTGTAGCGGTGGAATGCGCAGATATCGGGTAGAACACCGGTGGCGAAGGCGGCCCTCTGGGCCACGACTGACGCTGAGGCGCGAAAGCTGGGGGAGCGAACAGG	TACGTAGGGGGCGAGCGTTGTCCGGATTCATTGGGCGTAAAGCGCGCGTAGGCGGCCCGGCAGGTCGGGGGTGAAAACACGGGGCCCAACCCCGTGCCTGCCCCCGAAACCGCCGGGCTCGAGTCCCGCAGGGGATGGCGGAACTCCCGGTGTAGCGGTGGAATGCGCAGATATCGGGAGGAACACCGGTGGCGAAGGCGGCCATCTGGGCGGGCACTGACGCTGAGGCGCGAGAGCCGGGGGAGCGAACAGG	TACGTAGGGGGCGAGCGTTATCCGGATTCATTGGGCGTAAAGCGCTCGTAGGCGGCCCGTCTGGTCGGGAGTCAAAGCCCGGGGCTCAACCCCGGCCCGCTCCCGATACCGGCGGGCTTGAGTCGCGCAGGGGAGGCCGGAATTCCGAGTGTAGCGGTGGAATGCGCAGATATTCGGAAGAACACCGGTGGCGAAGGCGGACCTCTGGGCGCGCACTGACGCTGAGGAGCGAAAGCTGGGGGAGCGAACAGG	TACGTAGGGGGCGAGCGTTATCCGGAATGATTGGGCGTAAAGCGCGCGCAGGCGGCCGCTCAAGCGGGACCTCTAACCCCGGGGCTCAACCCCGGGCCGGGTCCCGAACTGGGCGGCTCGAGTGCGGTAGGGGAGAGCGGAATTCCAAGTGTAGCGGTGAAATGCGCAGATATTTGGAAGAACACCGATGGCGAAGGCAGCTCTCTGGGCCGTCACTGACGCTGAGGCGCGAAAGCCGGGGGAGCGAACAGG	TACGTAGGGGGCGAGCGTTATCCGGATTCATTGGGCGTAAAGCGCTCGTAGGCTGCCCGCTAGGTCCGGGGTCAAATCCGGGGGCTCAACCCCCGCACGCCCCGGATACCGGCGGGCTTGAGTCGGGTAGGGGAAGGCGGAATTCCAGGTGTAGCGGTGGAATGCGCAGATATCTGGAAGAACACCGGTGGCGAAGGCGGCCTTCTGGGCCTCGACTGACGCTGAGGAGCGAAAGCTGGGGGAGCGAACAGG	TACGTAGGGAGCGAGCGTTATCCGGATTCATTGGGCGTAAAGCGCGCGTAGGCGGCCCGTCAAGCGGGGTTTCAAATCCAGGGGCTCAACCTCTGGCCGGACCCCGAACTGGCGGGCTCGAGTGCGGTAGAGGAAGGTGGAATTCCCAGTGTAGCGGTGAAATGCGCAGATATTGGGAAGAACACCGATGGCGAAGGCAGCCTTCTGGGCCGCCACTGACGCTGAGGCGCGAAAGCTAGGGGAGCGAACAGG	TACGTATGGGGCGAGCGTTATCCGGATTCATTGGGCGTAAAGCGCGCGTAGGCGGAGCGCTAAGCGGGACCTCTAACCCGAGGGCTCAACCCCCGGCCGGGTCCCGAACTGGCGCTCTCGAGTGCGGTAGGGGAGAGCGGAATTCCCGGTGTAGCGGTGGAATGCGCAGATATCGGGAGGAACACCGATGGCGAAGGCAGCTCTCTGGGCCGAAACTGACGCTGAGGCGCGAAAGCTGGGGGAGCGAACAGG
							Domain					Bacteria(100)	Bacteria(100)	Bacteria(100)	Bacteria(100)	Bacteria(100)	Bacteria(100)	Bacteria(100)	Bacteria(100)	Bacteria(100)	Bacteria(100)	Bacteria(100)	Bacteria(100)	Bacteria(100)	Bacteria(100)	Bacteria(100)	Bacteria(100)	Bacteria(100)	Bacteria(100)	Bacteria(100)	Bacteria(100)	Bacteria(100)	Bacteria(100)	Bacteria(100)	Bacteria(100)	Bacteria(100)	Bacteria(100)	Bacteria(100)	Bacteria(100)	Bacteria(100)	Bacteria(100)	Bacteria(100)	Bacteria(100)	Bacteria(95.8)	Bacteria(99)	Bacteria(99.9)	Bacteria(99.6)	Bacteria(100)	Bacteria(100)
							Phylum					Actinobacteria(100)	Actinobacteria(100)	Actinobacteria(100)	Actinobacteria(100)	Actinobacteria(100)	Actinobacteria(100)	Actinobacteria(100)	Actinobacteria(100)	Actinobacteria(100)	Actinobacteria(100)	Actinobacteria(100)	Actinobacteria(100)	Actinobacteria(100)	Actinobacteria(100)	Actinobacteria(100)	Actinobacteria(100)	Actinobacteria(100)	Actinobacteria(100)	Actinobacteria(100)	Actinobacteria(100)	Actinobacteria(100)	Actinobacteria(100)	Actinobacteria(100)	Actinobacteria(100)	Actinobacteria(100)	Actinobacteria(100)	Actinobacteria(100)	Actinobacteria(100)	Actinobacteria(100)	Actinobacteria(100)	Actinobacteria(100)	Actinobacteria(100)	Actinobacteria(91.3)	Actinobacteria(94.3)	Actinobacteria(98.1)	Actinobacteria(98.2)	Actinobacteria(99.2)	Actinobacteria(99.4)
							Class					Actinobacteria(100)	Actinobacteria(100)	Actinobacteria(100)	Actinobacteria(100)	Actinobacteria(100)	Actinobacteria(100)	Actinobacteria(100)	Actinobacteria(100)	Actinobacteria(100)	Actinobacteria(100)	Actinobacteria(100)	Actinobacteria(100)	Actinobacteria(100)	Actinobacteria(100)	Actinobacteria(100)	Actinobacteria(100)	Actinobacteria(100)	Actinobacteria(100)	Actinobacteria(100)	Actinobacteria(100)	Actinobacteria(100)	Actinobacteria(100)	Actinobacteria(100)	Actinobacteria(100)	Actinobacteria(100)	Actinobacteria(100)	Actinobacteria(100)	Actinobacteria(100)	Actinobacteria(100)	Actinobacteria(100)	Actinobacteria(100)	Actinobacteria(100)	Actinobacteria(91.3)	Actinobacteria(94.3)	Actinobacteria(98.1)	Actinobacteria(98.2)	Actinobacteria(99.2)	Actinobacteria(99.4)
							Order					Actinomycetales(100)	Actinomycetales(100)	Actinomycetales(100)	Actinomycetales(100)	Actinomycetales(100)	Actinomycetales(100)	Bifidobacteriales(100)	Bifidobacteriales(100)	Bifidobacteriales(100)	Bifidobacteriales(100)	Bifidobacteriales(100)	Bifidobacteriales(100)	Bifidobacteriales(100)	Bifidobacteriales(100)	Bifidobacteriales(100)	Bifidobacteriales(100)	Bifidobacteriales(100)	Bifidobacteriales(100)	Bifidobacteriales(100)	Bifidobacteriales(100)	Bifidobacteriales(100)	Bifidobacteriales(100)	Bifidobacteriales(100)	Bifidobacteriales(100)	Bifidobacteriales(100)	Bifidobacteriales(100)	Bifidobacteriales(99.9)	Coriobacteriales(100)	Coriobacteriales(100)	Coriobacteriales(100)	Coriobacteriales(100)	Coriobacteriales(100)	Coriobacteriales(82.7)	Coriobacteriales(91.2)	Coriobacteriales(98.1)	Coriobacteriales(95.1)	Coriobacteriales(99.1)	Coriobacteriales(98.9)
							Family					Actinomycetaceae(100)	Actinomycetaceae(100)	Actinomycetaceae(100)	Actinomycetaceae(93.7)	Actinomycetaceae(99.9)	Corynebacteriaceae(100)	Bifidobacteriaceae(100)	Bifidobacteriaceae(100)	Bifidobacteriaceae(100)	Bifidobacteriaceae(100)	Bifidobacteriaceae(100)	Bifidobacteriaceae(100)	Bifidobacteriaceae(100)	Bifidobacteriaceae(100)	Bifidobacteriaceae(100)	Bifidobacteriaceae(100)	Bifidobacteriaceae(100)	Bifidobacteriaceae(100)	Bifidobacteriaceae(100)	Bifidobacteriaceae(100)	Bifidobacteriaceae(100)	Bifidobacteriaceae(100)	Bifidobacteriaceae(100)	Bifidobacteriaceae(100)	Bifidobacteriaceae(100)	Bifidobacteriaceae(100)	Bifidobacteriaceae(99.9)	Coriobacteriaceae(100)	Coriobacteriaceae(100)	Coriobacteriaceae(100)	Coriobacteriaceae(100)	Coriobacteriaceae(100)	Coriobacteriaceae(82.7)	Coriobacteriaceae(91.2)	Coriobacteriaceae(98.1)	Coriobacteriaceae(95.1)	Coriobacteriaceae(99.1)	Coriobacteriaceae(98.9)
							Genus					Actinomyces(100)	Mobiluncus(100)	Varibaculum(99.9)	Arcanobacterium(93)	Varibaculum(96.5)	Corynebacterium(100)	Bifidobacterium(100)	Bifidobacterium(100)	Bifidobacterium(100)	Bifidobacterium(100)	Bifidobacterium(100)	Bifidobacterium(100)	Bifidobacterium(100)	Bifidobacterium(100)	Bifidobacterium(100)	Bifidobacterium(100)	Bifidobacterium(100)	Bifidobacterium(100)	Bifidobacterium(100)	Bifidobacterium(100)	Bifidobacterium(100)	Bifidobacterium(100)	Bifidobacterium(100)	Bifidobacterium(100)	Bifidobacterium(100)	Bifidobacterium(99.8)	Bifidobacterium(99.9)	Collinsella(100)	Collinsella(100)	Olsenella(91.4)	unclassified	unclassified	unclassified	Olsenella(60.6)	Enterorhabdus(90.4)	Olsenella(79.7)	unclassified	unclassified
number	person	District	sub-county	language-36	intervention	HAZ-24	WAZ-24	WHZ-24	cognitive-24	language-24	motor-24
					0	1	2	3	4	5	6	7	8	9	10	11	12	13	14	15	16	17	18	19	20	21	22	23	24	25	26	27	28	29	30	31	32	33	34	35	36	37	38	39	40	41	42	43	44
1	1111	Kabale	Butanda	97	1	-2.18	-0.62	0.61	135	91	115	0.000222263	0.000259307	7.40878e-05	0.00325986	0.000481571	0	0.000963141	0.097055	0.00103723	0.00411187	0	0	3.70439e-05	0.00325986	0	0	0.000259307	0.000592702	0.000481571	0	0.000407483	0	0.000444527	0	3.70439e-05	0	0.000185219	0.00789035	0.000111132	0	0.000222263	0.00214855	0.000407483	0	0.000481571	0.00259307	0.000185219	0.000259307
2	1123	Kabale	Butanda	115	1	-1.59	-0.33	0.62	120	103	103	0.00146324	0	0.000214133	0	0.00456817	0.000856531	0.0092434	0.0054247	0.0311206	0	0	3.56888e-05	0.000249822	0.000107066	0.000107066	0.00117773	0.000927909	3.56888e-05	0	0	0	0.000535332	0	0.000321199	7.13776e-05	0	0	0.00153462	0	0	0.000785153	0	0	0	3.56888e-05	0.000178444	0.00028551	0
3	1125	Kabale	Butanda	91	1	-3.37	-1.15	0.69	115	103	115	0	0	0	0	0	0	0.000123381	0.000123381	0.0202344	0.0192474	0	0	0	0	0	0.000493523	8.22538e-05	0	0	0	4.11269e-05	0.000246761	0	0	0	0	0.000699157	4.11269e-05	0	0	0.000616903	0.000246761	0	8.22538e-05	0.000164508	8.22538e-05	0.000287888	0.000370142
4	1126	Kabale	Butanda	132	1	-1.79	-2.42	-2.04	122	80	97	0	0	0.00218402	0	0	7.04523e-05	0	0.0876427	0.000422714	0	0	0	0	0.00239538	0	7.04523e-05	0	0.00119769	0.000422714	0	0	0.000140905	0.000422714	0	0	0	0	0.00500211	0.000211357	0	0.000493166	0.000634071	0.000493166	0.000986332	0.000634071	0.000140905	0.00140905	0.000140905
5	1131	Kabale	Butanda	103	1	-3.37	-0.85	1.18	130	89	100	0	0	0	0	0	0	0.0167761	0.147946	0.000121566	0	0.0183564	0.0100292	0.000668612	0.00437637	0	0	0	0.00103331	0.000486263	0	0	0	0.000790177	0.000121566	0.000121566	0	0	0.000668612	6.07829e-05	0	0.000243132	0	0.000182349	0	0.000486263	0	0.000729395	0.00042548
6	1133	Kabale	Butanda	132	1	-2.17	-0.64	1.3	145	112	136	0.00034029	0	0.00011343	0	0.00011343	0	0.0290381	0.142582	0.0919918	0.00011343	0	0	0.0011343	0.00453721	0.00192831	0.00351633	0.0153131	0.00170145	0.00181488	0	0	0.00215517	0.000794011	0.000794011	0.00011343	0	0	0.00589837	0	0	0.00669238	0	0	0	0	0	0	0
7	1142	Kabale	Butanda	97	1	-1.48	-0.99	-0.31	145	121	142	0	0.000283238	0.0011896	0	0	5.66476e-05	0.0560811	0.163938	0.00124625	0	0.0925055	0.00396533	0.00215261	0.00515493	0	5.66476e-05	0.00022659	0.000906362	0.000283238	0	0	0	0.000453181	0.000396533	0.00022659	0	0	0.00968674	0.000453181	0	0.0022659	0.00158613	0	0	0	0.000113295	0.000113295	0.000396533
8	1151	Kabale	Butanda	109	1	-1.75	-1	-0.16	145	112	127	0.000105859	0	0.000370508	0.00396972	0	0	0.00539882	0.0123326	0.00105859	0	0.0253533	0	0.000105859	0.000529297	0	0	0	0.000158789	5.29297e-05	0	0	0	0	0	0	0	0	0.00174668	0	0	0.000158789	0.000635156	0.000105859	0	5.29297e-05	0.000635156	5.29297e-05	5.29297e-05
9	1157	Kabale	Butanda	89	1	-2.23	-2.2	-1.48	100	94	100	0	0	0	0	0	0	0.55917	0.00544054	0.000182568	0	0	0.0497316	0.0162851	0.000438164	0.0514478	0	3.65137e-05	0.000109541	0	0.000182568	0	0	0	0.000839815	0.0026655	0	0	0.0125972	0.000328623	0	0	0.000547705	0	0	0.000292109	0	0.00040165	0
10	1161	Kabale	Butanda	129	1	-2.04	-0.96	0.12	120	103	110	0	0	0	0	0	0	0.0015168	0.00649502	0	0	0	0	0	0.000155569	0	0	0	0.000116677	0	0	0	0	3.88923e-05	0	0	0	0	0.00536714	3.88923e-05	0	0.000116677	0	0	0	0	0.000933416	0.000894524	3.88923e-05
11	1164	Kabale	Butanda	89	1	-3.05	-1.51	0.06	95	77	100	0	0	0	0	0	0	0.000588882	0.186401	0.000706658	0	3.92588e-05	0	3.92588e-05	0.00549623	3.92588e-05	3.92588e-05	0.000157035	0.00141332	0.0031407	0	0	0	0.000628141	0	3.92588e-05	0	0	0.00031407	0	0	0	0	0	0	0	0	0	0
12	1171	Kabale	Butanda	94	1	-2.9	-1.79	-0.52	100	94	133	0	0	0	0	0	0	0	4.25387e-05	0	0	0	0	0	0	0	0	0	0	0	0	0	0	0	0	0	0	0	0.00591288	0.000212694	0	0.000297771	4.25387e-05	0	0	0.000212694	0.000255232	0.0013187	0
13	1172	Kabale	Butanda	118	1	-3.32	0.48	2	115	94	103	4.00834e-05	0	0	0	0	0	0.00320667	0.13921	0	0	0	0.0002405	8.01667e-05	0.00501042	4.00834e-05	0	0	0.000521084	0.000641334	0	0	0	0.000962001	0	0	0	0	0.00124258	0.0002405	0	4.00834e-05	0.0012025	0	0	4.00834e-05	0	0	0.00012025
14	1184	Kabale	Butanda	100	1	-2.77	-1.5	-0.16	90	89	79	0	0	0	0	0	0	0.00876108	0.294065	0.00346483	0.0534079	4.94976e-05	0	0.000445478	0.0082166	0.00128694	0.00019799	0.00108895	0.0021284	0.00336584	0	0.00752364	4.94976e-05	0.00168292	0.000148493	0.00019799	0	0.00118794	0	0	0.000346483	9.89952e-05	0	0	4.94976e-05	0	4.94976e-05	0.000890957	0.000296986
15	1224	Kabale	Ikumba	112	-1	-2.51	-0.47	0.97	125	94	110	0.000264085	0	0.00352113	0.00184859	0	0	0.0113556	0.325968	0.0183099	0.0470951	8.80282e-05	0	0.000264085	0.0100352	0.00114437	0.000528169	0.00123239	0.00202465	0.000880282	0	0.00360915	0	0.00149648	0	0.000176056	0	0.00114437	0.0136444	0.000264085	0	0.0028169	0.00642606	0.00211268	0.00484155	0.00272887	0.00184859	0.00792254	0
16	1241	Kabale	Ikumba	83	-1	-2.24	-1.07	0.04	80	79	85	0.000358252	0.00322427	0	0	0.00131359	0	0.00740387	0.0250776	0	0	0.0175543	0.00573203	0.000119417	0.000835921	0	0	0	0.000238834	0.000119417	0.000477669	0	0	0	0	0	0.0156437	0	0.00262718	0.000119417	0	0.000477669	0.000716503	0	0	0	0.000119417	0	0
17	1242	Kabale	Ikumba	86	-1	-3.03	-0.36	1.51	90	91	97	0	0	0	0	0	0.00072594	0.041102	0	3.45686e-05	0.00677544	0	0.00269635	0.00131361	0	0	0	0	0	0	0	0	0	0	0.000898783	0.000103706	0	0.000345686	0	3.45686e-05	0	0.00072594	0	0	0	0	0	0	0
18	1245	Kabale	Ikumba	89	-1	-0.55	0.35	0.88	105	103	123	0	0	0.000250282	0	0	0.000875985	0	0.00437993	0	0	0	0	0	0.000500563	0	0	0	0	0	0	0	0	0	0	0	0	0	0.00200225	0.000250282	0.000125141	0.000250282	0	0	0	0	0	0	0
19	1246	Kabale	Ikumba	89	-1	-3.57	-1.96	-0.29	85	83	100	0	0	0.00586438	0	0	0.00197122	0.000443525	0	0.000591366	0	0	0	0	0	0.000147842	0	0	0	0	0	0	0	0	0	0	0	0	0.00310467	0	0	0.000492805	0	0	0	0.000246403	4.92805e-05	0.000788488	0
20	1287	Kabale	Ikumba	115	-1	-3.24	-0.73	1.11	105	86	94	0.000226757	0.000340136	0	0	0.00340136	0	0	0.000453515	0.000170068	0.000680272	0	0	0	0	0	0	0	0	0	0	0	0	0	0	0	0	0	0.00226757	0.000113379	0	0.000226757	0	0	0.000170068	0.000283447	0	0.000736961	0.000113379
21	1311	Kabale	Kamuganguzi	89	-1	0.55	1.31	1.37	95	91	100	0.0100215	0.00662439	0.000283094	0	0	0	0.00141547	0.0241196	0.00169856	0	0	0	0	0.00113237	0	5.66187e-05	0.000226475	0.000283094	0.000113237	0	0	0	0.000113237	0	5.66187e-05	0	0	0.00249122	0.000226475	0	0.000566187	0	0	0	0	0	0	0
22	1313	Kabale	Kamuganguzi	91	-1	-2.28	-1.39	-0.25	115	89	110	0.00243581	0.00599078	0.00309414	0.0202107	0.000921659	0	6.58328e-05	6.58328e-05	0	0	0	0	0	0	0	0	0	0	0	0	0	0	0	0	0	0	0	6.58328e-05	0	0	6.58328e-05	0	0	0	0	0	0	0
23	1316	Kabale	Kamuganguzi	112	-1	-2.4	-1.88	-1.01	85	79	97	0.000276903	0.0115953	0.00425738	0.002146	0.0170295	0.0013499	0	0.000553806	0.000276903	0.000173064	0	0	0	3.46129e-05	0	0	0	0	0	0	0	0	0	0	0	0	0	0.000865321	3.46129e-05	0	0.000311516	6.92257e-05	0	0.000103839	0.000276903	0.00024229	0.00176526	0.00024229
24	1324	Kabale	Kamuganguzi	106	-1	-0.64	0.31	0.89	115	89	107	0	0.00805195	0.00025974	0	0.0114286	0.00025974	0	0.00701299	0.00012987	0.0025974	0	0	0	0	0.00012987	0.00012987	0	0	0	0	0	0	0	0	0	0	0	0.00688312	0.00025974	0	0.000519481	0	0.00012987	0.00038961	0	0.00025974	0.00116883	0
25	1335	Kabale	Kamuganguzi	124	-1	-3.13	-0.95	0.84	145	112	118	0	0	0	0	0	0	0.233028	0.000164278	0.208304	0	0	0	0.00800854	0	0.000862458	0.00550331	8.21389e-05	0.000123208	0	4.10694e-05	0	0.000246417	0	0.000205347	0.000492833	0	0	0.0198365	0.00127315	0	0.00151957	0.000451764	0	0	0	4.10694e-05	0	0
26	1352	Kabale	Kamuganguzi	91	-1	-2.29	-1.25	-0.14	115	100	88	0	0	0	0	0	0	0.0678845	0.189521	0	0	6.77828e-05	0.00179624	0.00220294	0.00654104	3.38914e-05	0	0	0.00115231	0.000610045	0.0127432	0	0	0.000576154	0.000169457	0.000203348	0.515997	0	0.00532095	0.000338914	0.00616824	0.00094896	0	0.000610045	0	0.000271131	0.000440588	0.000203348	0
27	1372	Kabale	Kamuganguzi	91	-1	-3.61	-0.55	1.67	85	74	91	0.000449438	0.000224719	0	0	0.002397	0.000187266	0	0.00955056	0.00243446	0.000187266	0	0	0	0.000299625	0	0	0	7.49064e-05	0.00011236	0	0	0	0.00011236	0	0	0	3.74532e-05	0.00374532	0.00011236	0	7.49064e-05	3.74532e-05	3.74532e-05	0	3.74532e-05	0.000449438	0.00104869	0.000486891
28	1373	Kabale	Kamuganguzi	112	-1	-3.2	-1.23	0.48	100	89	76	0	0	0	0	0.0479956	0	0.000231192	0.0250613	0.00184954	9.2477e-05	0	0	0	0.00115596	0	0.000138715	0	0.000184954	0.000323669	0	0	0	4.62385e-05	0	0	0	0	0.00614972	0.000231192	0	0.000277431	4.62385e-05	9.2477e-05	0.000277431	0.000277431	0	0.000739816	0.000323669
29	1375	Kabale	Kamuganguzi	109	-1	-1.66	-0.85	-0.05	95	91	107	0	0	0.000103767	0	0.0043582	0.000103767	0.044931	0.18761	0.128671	0.000103767	0.021791	0	0.00145273	0.0056034	0.000933901	0.00363184	0.00664107	0.00103767	0.000103767	0	0	0	0.000830134	0	0.000207533	0	0	0.000726367	0	0	0	0.0160838	0.0006226	0	0.0003113	0.000207533	0.00290547	0.000103767
30	1383	Kabale	Kamuganguzi	129	-1	-1.99	0.19	1.58	90	97	110	0.00455927	0	0.00746062	0	0.012987	0.00020724	0.00241779	0.0131252	0.00179608	0.00414479	0	0	0	0.000552639	0	0	0	0	0	0	0	0	6.90799e-05	0	0	0	0.00013816	0.00262503	0.00013816	0	0.00158884	0	0.000414479	0	0.0010362	0	0.00352307	0
31	1385	Kabale	Kamuganguzi	91	-1	-2.09	-0.47	0.74	105	103	133	0	0	8.84173e-05	0	0.000884173	0	0.261008	0.000176835	0.00132626	0.0244916	0	0.000795756	0.00795756	0	0.000353669	8.84173e-05	0	0	0	0	0	0	0	0.000618921	0.000618921	0	0.000795756	0.00309461	0	0	0	0.000618921	8.84173e-05	0	0	0.000353669	0	0.000265252
32	1394	Kabale	Kamuganguzi	94	-1	-2.01	-0.83	0.21	95	86	110	8.03213e-05	0	0	0	8.03213e-05	0	0.071004	0.00192771	0.00449799	0	0.00554217	8.03213e-05	0.0026506	0	8.03213e-05	8.03213e-05	0	0	0.000160643	0	0	8.03213e-05	0	0.00064257	0.000240964	0	0	0.000883534	0	0	0	0.000562249	8.03213e-05	0	8.03213e-05	8.03213e-05	8.03213e-05	0.000240964
33	1395	Kabale	Kamuganguzi	94	-1	-1.64	-0.19	0.83	105	97	107	0.00174749	0	0	0	0.000249641	0.00511764	0.0247769	0.000124821	0	0	0	0.000374462	0.000936154	0	0	0	0	0	0	0	0	0	0	0	6.24103e-05	6.24103e-05	0	0.002434	0.000124821	0	0.000811334	0	0	0	0	0	0	0
34	1396	Kabale	Kamuganguzi	121	-1	1.17	1.15	0.7	78	97	107	0	0.000117146	0.000117146	0	0.00062478	0	0.0047249	0.0455699	0.032801	0	0	0	7.80975e-05	0.0014448	0.00031239	0.000702878	0.00253817	0.00031239	0.000351439	0	0	0.000273341	0.000234293	3.90488e-05	0	0	0	0.00132766	3.90488e-05	0	0.000234293	0	0	0	0.000156195	0.000390488	0	0
35	1397	Kabale	Kamuganguzi	100	-1	-0.67	0.36	0.93	90	100	127	0	0.000205533	0.000328853	0	8.22132e-05	8.22132e-05	0.0277881	0.0421754	0.00110988	0	0	0	0.000616599	0.00160316	4.11066e-05	0	0.00012332	0.000328853	0.000452172	0	0	0	8.22132e-05	0.000493279	0	0	0	0.00341185	0.000164426	0	0.00012332	0.000164426	0	0	4.11066e-05	0.000205533	0.000328853	0.000369959
36	1417	Kabale	Kamwezi	103	1	-1.72	-0.84	0.03	105	112	100	0	0	0	0	8.72347e-05	5.81564e-05	0.000116313	0.000232626	0.0102355	0.0116894	0	0	0	0	2.90782e-05	0.000261704	5.81564e-05	0	0	0	0	0.000203548	0	0	0	0	0.00049433	0.00206455	5.81564e-05	0	0	0	0.000116313	0	8.72347e-05	0.000174469	0.000116313	0
37	1418	Kabale	Kamwezi	115	1	-0.61	-0.1	0.31	95	89	107	0.00274217	0	0	0	0.00663223	0	0.00427269	0.0102034	0.0008928	0	0	0	0	0.000510172	0	0	0	0.000191314	0	0.000255086	0	6.37714e-05	6.37714e-05	0	0	0.00140297	0	0.00510172	0.000191314	0	0.000127543	0.000191314	0	0	0.000191314	0.000127543	0	0
38	1428	Kabale	Kamwezi	135	1	-1.97	0.35	1.86	145	118	127	0	0	0.000739536	0	0	0	0.00214465	0	0	0	0	0	0.000443721	0	0	0	0	0	0	0	0	0	0	7.39536e-05	0	0	0	0	0	0	0	0	0	0	0	0	0	0
39	1441	Kabale	Kamwezi	124	1	-2.5	-0.69	0.76	110	106	133	0.000238758	0	0	0	0	0	0.0147234	0.146279	0.0429765	0	0	0.0122563	0.000159172	0.00350179	0.000318345	0.00127338	0.0034222	0.000795862	0.00135296	0	0	0.000397931	0.000397931	0.000159172	0	0	0	0.0185436	0.000716275	0	0.00389972	0	0	0	0	0.00127338	0.000477517	0
40	1445	Kabale	Kamwezi	129	1	-0.42	0.27	0.69	145	103	115	0	0.000670795	0.00128999	0	0.00123839	0.00165119	0.0406089	0	0	0	0	0.000928793	0.00154799	0	0.00242518	0	0	0	0	0	0	0	0	0.000257998	0	0	0	0.00397317	0.000206398	0	0	0	0	0	0	0	0	0
41	1448	Kabale	Kamwezi	135	1	-3.04	-2.25	-1.08	135	109	151	0	0	0	0	0	0	7.39536e-05	7.39536e-05	0	0	0	0	0	0	0	0	0	0	0	0	0	0	0	0	0	0	0	0.00125721	0	0	0.000591628	0	0	0	0.000443721	0.000221861	7.39536e-05	0
42	1454	Kabale	Kamwezi	121	1	-1.49	-1.22	-0.63	130	100	112	0.000101015	5.05076e-05	0.000252538	0	0.000707106	0.00106066	5.05076e-05	0.0013132	0.000151523	0	0	0	0	0	0	0	0.000101015	0	0	0	0	0	0	0	0	0	0	0.00272741	0	0	0.000606091	0	0.000353553	0	0.000151523	0.000303046	5.05076e-05	0.000252538
43	1455	Kabale	Kamwezi	127	1	-2.23	-0.95	0.21	145	112	112	0	0.000186474	0.000559423	0	0.000497265	6.21581e-05	0.0506589	0.00795624	0.0684983	0.0105669	0	6.21581e-05	0.00261064	0.000310791	0.000559423	0.00211338	0.00099453	6.21581e-05	0	0	0.000124316	0.000559423	0	0.000559423	0.000372949	0	0.000248633	0.000248633	0	0.000186474	0.000310791	0.000683739	0.000310791	0.00155395	0.000124316	0	0.000186474	0.000310791
44	1473	Kabale	Kamwezi	106	1	-1.57	-0.56	0.3	145	118	145	2.72673e-05	2.72673e-05	0.000872553	0	0	0.000572613	0.000354475	0.0142062	0.00215411	0.00029994	2.72673e-05	0	0	0.000354475	2.72673e-05	8.18018e-05	0.000109069	0.000136336	5.45345e-05	0	0	0.000109069	5.45345e-05	0	0	0	0	0.000518078	0	0	0.000218138	0	2.72673e-05	0	0.000109069	8.18018e-05	8.18018e-05	0.000109069
45	1482	Kabale	Kamwezi	86	1	-1.3	-0.32	0.49	145	106	112	0.00269076	0.00105708	0.0116279	0.0738997	0.00893715	0.000192197	9.60984e-05	0.000192197	0.00182587	0	0	0	0	0	0	0.000192197	0	0	0	0	0	0	0	0	0	0	0	0.00307515	0	9.60984e-05	0.000192197	9.60984e-05	9.60984e-05	0	0.000192197	0.000192197	0.000480492	0
46	1483	Kabale	Kamwezi	135	1	-1.2	-0.19	0.6	90	112	107	0	0.0055737	0	0	0.0024209	0	0.0012386	5.63e-05	0.0361446	0.0004504	0	0	0.0001689	0	0	0.0007882	0	0	0	0	0	0.0004504	0	0	0	0	0	0.0002252	0	0	0.0001126	0	0	0	0	0.0002815	0	0
47	1485	Kabale	Kamwezi	91	1	-2.61	-0.83	0.06	105	94	110	0	0	0	0	0	0	0.0122306	0.150761	0.192861	0.000166403	0.000166403	0	0.000166403	0.00457609	0.00116482	0.00632332	0.00765455	0.000998419	0	0	0	0.000748814	0.000582411	0	0	0	0	0.00823696	0.000249605	0	0	0	0	0	0	0	0	0
48	1486	Kabale	Kamwezi	94	1	-1.31	-0.39	0.34	140	115	118	0.000303813	0.000911439	0.000151906	0	0.0126082	0.00106334	7.59532e-05	0	0.00022786	0	0	0	0	0	0	0	0	0	0	0	0	0	0	0	0	0	0	0	0	0	0	0	0	0	0	0	0	0
49	1488	Kabale	Kamwezi	100	1	-1.38	0.38	1.52	120	91	121	0	0	0.00239808	0	0.0015099	0.000177636	0.0110134	0.00515143	0.0428102	0	0	0	0.000355271	0	0	0.00159872	0.000266454	0	0	0	0	0.000444089	0.000177636	0.000266454	0	0	0	0.00213163	0.000444089	0	0.00142109	0	0	0	0	0.000444089	0	0
50	1489	Kabale	Kamwezi	106	1	-0.87	-0.16	0.41	125	121	107	0	0	0	0	0	0	0.000300752	0.134286	0.00115288	0	0.000200501	0	0	0.00431078	0	0	0.000300752	0.00125313	0.00075188	0	0	0	0.000501253	0	0	0	0	0.00325815	0.000250627	0	0.000200501	0.00380952	0	0	0.000300752	0.000250627	0.00110276	0.00160401
51	1494	Kabale	Kamwezi	106	1	-1.47	-0.69	0.1	145	97	124	0.000854701	0.00019425	0.00034965	0	0.0481352	0.0018648	0	0	0.000660451	0	0	0	0	0	0	0	0	0	0	0	0	0	0	0	0	0	0	0.00027195	0	0	0	0	0	0	0	0	0	0
52	1495	Kabale	Kamwezi	115	1	-3.55	-1.05	0.95	145	106	142	0	0.00137965	0.000492732	0	0.0149298	0	0.000246366	0.0522789	0.00162602	0.000344913	0	0	0.00014782	0.00177384	0	0.000197093	0.000197093	0.00014782	0.000295639	0	0	4.92732e-05	9.85464e-05	0	0	0	0	0.00537078	0.000197093	0	0.00014782	0.000295639	0.00014782	0	0.000295639	0.000394186	0	0
53	1497	Kabale	Kamwezi	115	1	-3.21	-1.56	0.2	145	118	115	0.000709646	0.00305694	0.000927998	0	0.00360282	0.00131012	0.0131012	0.00944375	0.000163764	0.0119548	0	0.000491293	0.000218353	0.000382117	5.45881e-05	0	0	5.45881e-05	0.000109176	0	5.45881e-05	0	0	0	0	0	0.000436705	0.000327529	0	0	0	0.000163764	0.000109176	0	5.45881e-05	0	0.000109176	5.45881e-05
54	1498	Kabale	Kamwezi	103	1	-1.42	-0.71	0.03	145	118	133	0.000552199	0	9.74469e-05	0	0.0152342	0.000227376	9.74469e-05	0.0699019	0.00042227	0	3.24823e-05	0	0	0.00185149	0	6.49646e-05	0	0.000552199	0.000292341	0	0	0	0.000194894	0	3.24823e-05	0	0	0.00958228	0.000194894	0.000227376	0.000617164	0	0.000129929	9.74469e-05	0.000259858	0.000389788	6.49646e-05	0
55	1512	Kabale	Muko	86	-1	-3.27	-1.13	0.73	85	79	94	0	0	0.000333689	0	0.000133476	6.67379e-05	0	0	0.000133476	0	0	0	0	0	0	0	0	0	0	0	0	0	0	0	0	0	0	0.00327015	0	0	0.000333689	0	0.000266951	0	0	0	6.67379e-05	0.00106781
56	1515	Kabale	Muko	89	-1	-3.44	-2.42	-1.03	80	83	82	0.000172592	0	0	0	0.0022437	0	0.000345185	0.103555	0.00327925	0	0	0	0	0.00302037	0	8.62962e-05	0.000258889	0.000604073	0.00120815	0	0	8.62962e-05	0.000258889	0	0	0	0	0.00500518	0.000258889	0	0.000172592	0.000604073	0.000431481	0	0.000517777	0.00163963	0.000345185	0.000172592
57	1516	Kabale	Muko	97	-1	-2.29	-2.42	-1.03	80	83	82	0.000529496	0.00180652	0.00133931	0	0	0	0.000124587	0.00473432	0.0112752	0	0	0	0	0.000155734	3.11468e-05	0.000529496	9.34405e-05	6.22937e-05	6.22937e-05	0	0	0.000249175	6.22937e-05	0	0	0	0	0.0029278	9.34405e-05	0	0.000467202	6.22937e-05	0.000436056	0	0	0	0.000186881	0
58	1517	Kabale	Muko	91	-1	-4.84	-2.47	0.07	95	77	76	0.0399475	0.00755171	0.00207946	0	0.0236401	0.000328335	0.000109445	0.000109445	0.000875561	0	0	0	0	0	0	0	0	0	0	0	0	0	0	0	0	0	0	0.000547226	0	0	0.000766116	0	0	0.00021889	0.00021889	0	0	0
59	1525	Kabale	Muko	94	-1	-3.35	-1.75	-0.02	145	103	118	0.00105876	0.00243515	0.000211752	0	0.00688195	0.000211752	0	0	0.00285866	0	0	0	0	0	0	0	0	0	0	0	0	0.000211752	0	0	0	0	0	0.00105876	0	0	0.000529381	0	0.000847009	0	0	0	0	0
60	1531	Kabale	Muko	89	-1	-1.58	0	1.08	70	77	82	9.74849e-05	0	0.00038994	0	0	0.00019497	0.00019497	0.00887112	0.0304153	0.0019497	0	0	0	9.74849e-05	0	0.000877364	0.000487424	0	9.74849e-05	0	0	0.000292455	9.74849e-05	0	0	0	0.000292455	0.000584909	0	0	0.00019497	0	9.74849e-05	0	0	0.000292455	0.00214467	0.000682394
61	1532	Kabale	Muko	106	-1	-2.66	-1.08	0.39	145	97	112	0	0	0	0	0	0	0.0517667	0	0.00428449	0	0	0	0.00100812	0	5.04058e-05	0.000151217	0	0	0	0	0	0	0	0.000151217	0.000201623	0	0	0.00418368	0.000302435	0	0	0	0	0	0	0.000705681	0	0
62	1533	Kabale	Muko	89	-1	-2.32	-2.49	-0.58	90	86	91	0	0	0	0	0.00117616	0	0.455044	0.000392054	0.00026137	0	0	0.00405123	0.0130685	0	0.00718766	0	0	0	0	0.000392054	0	0	0	0.000784109	0.00156822	0	0	0.0146367	0.000522739	0	0	0	0	0	0.000784109	0	0	0
63	1535	Kabale	Muko	118	-1	-0.91	0.32	1.1	90	86	112	0	0.000318878	7.97194e-05	0	0.0171397	0	0	0.00318878	0	0	0	0	0	0.000239158	0	0	0	0	0.000159439	0	0	0	0	0	0	0	0	7.97194e-05	0	0	7.97194e-05	0	0	0	0	0.000159439	0.000159439	0
64	1536	Kabale	Muko	83	-1	-1.61	-0.04	1.03	125	91	115	0	0.00457421	0	0	0	9.73236e-05	0.00214112	0.00340633	0.0174209	0	0	0	0	0	0.000291971	0.000486618	0	9.73236e-05	0	0	0	0.000291971	0	0	0	0	0	0.00194647	0	0	0.000583942	0	0	0	0	0	0	0
65	1537	Kabale	Muko	106	-1	-1.44	-0.18	0.72	145	112	130	0	0	0	0	0.000256115	0	0.00140863	0.0206172	0.0257395	0	0	0	0	0.00153669	0	0.000384172	0.000512229	0.000256115	0	0	0	0	0.000128057	0	0	0	0	0.00435395	0.000256115	0	0.000384172	0.000384172	0	0	0.000384172	0.000128057	0.00153669	0.000128057
66	1544	Kabale	Muko	106	-1	-2.15	-0.36	0.95	145	100	133	0.0023105	0	0.000517277	0	0.0119319	0.000241396	0.00113801	0.0241051	0.000103455	0.0078971	0.0213463	0	0	0.000655218	3.44851e-05	0	0	0.000310366	0.000275881	0	0.000344851	0	3.44851e-05	0	0	3.44851e-05	0.000241396	0.000344851	0	0	0.000310366	0.000137941	0	0	0.000206911	0.000206911	0	0.000137941
67	1558	Kabale	Muko	100	-1	-2.57	-1.04	0.24	110	89	107	0	0	0	0	0	0	0.00767872	0.233827	0.0183474	0	0	0	0.000135906	0.00720304	0.00020386	0.000543626	0.00149497	0.00190269	0.00135906	0	0	0	0.000543626	0.00020386	0	0	0	0.00271813	0.000135906	0	0.00142702	0.00292199	0.000271813	0	0.000543626	0.00210655	0.00149497	0.00169883
68	1561	Kabale	Muko	97	-1	-2.55	-0.43	1.09	110	86	100	0.00013282	0	0	0	0.000996148	6.64099e-05	0.00019923	0.000796919	0.0067074	0	0	0	0	0	0	0.00019923	0	0	0	0	0	0.000332049	0	0	0	0	0	0.00119538	0	0	0.000796919	0	0	0	0.00013282	0.00013282	0.000664099	0.00026564
69	1562	Kabale	Muko	106	-1	-3.23	-0.84	0.97	95	89	103	0.000929211	0	0.00067579	0	0	0.000253421	0.00152053	0.0582024	0.00270316	0	0	0	0	0.00135158	8.44737e-05	0	0.000337895	0.000506842	0.000591316	0	0	8.44737e-05	0.000253421	0	0	0	0	0.0035479	8.44737e-05	0	0.000844737	0.00118263	0.000253421	0.00253421	0.000337895	0	0.000591316	0.000337895
70	1565	Kabale	Muko	89	-1	-1.27	0.21	1.12	95	89	103	0.000442126	0.00583606	0.000353701	0	0.0609249	0.00168008	0	0.000618976	0	0.000530551	0	0	0	0	0	0	0	8.84251e-05	0	0	0	0	0	0	0	0	0.00017685	0.000353701	8.84251e-05	8.84251e-05	0.000530551	0.000265275	0	0	0.00017685	0	0	0
71	1566	Kabale	Muko	118	-1	-1.27	-0.42	0.32	140	97	118	0.000175654	0	0.00781662	0	0	8.78272e-05	0.0149306	0	0	0	0	0.00105393	0.000351309	0	0	0	0	0	0	0	0	0	0	0.00061479	0	0	0	0.000439136	0	0	0.00228351	0	0	0	0	0	0	0
72	1582	Kabale	Muko	118	-1	-2.57	-0.36	1.14	100	91	97	0.00228337	0	0.00551159	0	0	0	0.000433054	0.0680682	0.000393685	0	1.96843e-05	0	0	0.00220464	0	1.96843e-05	0.000118106	0.000452738	0.00110232	0	0	1.96843e-05	0.000177158	0	0	0	0	0.00118106	1.96843e-05	0	0.000157474	0.0010039	0.00013779	0.000216527	0.000531475	0.000551159	0.000669265	0
73	1616	Kabale	Ruhija	79	1	-2.56	-1.66	-0.56	100	89	112	0	0	0.0527228	0	0	0.000236425	0.00118213	0.0116636	0.000945701	0.00133974	0	0	0	0.000315234	0	7.88084e-05	0	7.88084e-05	0	0	7.88084e-05	0	7.88084e-05	0	0	0	7.88084e-05	0	0	0	0	0	0	0	0	7.88084e-05	0.000236425	0
74	1617	Kabale	Ruhija	109	1	-0.31	0.51	0.93	140	91	107	0.000844442	0	0	0	0.00512697	6.03173e-05	0.0791363	0.0370951	0.0122444	6.03173e-05	0	0.000965076	0.00223174	0.00132698	0.000120635	0.000120635	0.000422221	0.000361904	0.000180952	6.03173e-05	0	0.000120635	0.000120635	0.000603173	0.000180952	0	0	0.00235237	0.000180952	0	0.000542855	0	0	0.000361904	0	0	0.000120635	6.03173e-05
75	1626	Kabale	Ruhija	83	1	-3.66	-1.56	-0.39	100	91	100	0	0	0	0	0	0	0.000157828	0	0.00526094	0	0	0	0	0	0	0.000210438	0	0	0	0	0	0.000263047	0	0	0	0	0	0	0	5.26094e-05	0.00431397	0	0	0.000157828	0	0	0.000210438	0.00284091
76	1647	Kabale	Ruhija	109	1	1.17	-1.33	-0.52	145	125	127	0	0	0.000247525	0	0.0138614	0	0	0	8.25083e-05	0	0	0	0	0	0	0	0	0	0	0	0	0	0	0	0	0	0	0.00189769	0	0	0.00132013	8.25083e-05	0.000577558	0	0.000165017	8.25083e-05	0	0
77	1651	Kabale	Ruhija	94	1	-3.01	-1.47	0.05	145	118	107	0.00172872	0	0.000370439	0.0104958	0.000370439	6.17398e-05	0	0	6.17398e-05	0	0	0	0	0	0	0	0	0	0	0	0	0	0	0	0	0	0	0.00135828	0	0	0.0015435	0	0.000679138	0	0.000432179	0.000185219	0.000308699	0
78	1653	Kabale	Ruhija	97	1	-3.06	-2.49	-0.58	90	86	91	0.00314102	0.00060049	0.000184766	0.0513188	0.00665158	0.000138575	4.61915e-05	4.61915e-05	0	0	0	0	0	0	0	0	0	0	0	0	0	0	0	0	0	0	0	0	0	0	0.000230958	0	0	0	9.2383e-05	0	9.2383e-05	9.2383e-05
79	1656	Kabale	Ruhija	115	1	-1.56	-0.58	0.27	100	100	112	0	0	0.00380498	0	0	0.00135431	0.0406939	6.44912e-05	0.290726	0	0	0	0.00116084	0	0.000773894	0.00870631	6.44912e-05	0	0	0	0	0.00154779	0	0.000128982	0.000193473	0	0	6.44912e-05	0	0	0	0	0	0	0	0	0	0
80	1657	Kabale	Ruhija	86	1	-1.65	-1.22	-0.57	100	91	100	0	0	0.000260824	0	0	0	0.742045	0.000573813	7.82473e-05	0	0	0.0181273	0.0224309	0	0.000182577	0	0	5.21648e-05	0	0.000130412	0	0	0	0.000782473	0.0023735	0	0	0.00362546	0.00010433	0	0	0	0	0	0	0	0	0
81	1662	Kabale	Ruhija	84	1	-0.64	1.38	2	145	103	127	0	0.000341974	0	6.83948e-05	0	0	0.161412	0.000615553	0.000205184	0	0	0.00574516	0.00355653	0	6.83948e-05	0	0	0	0	6.83948e-05	0	0	0	0.000547158	0.000410369	0	0	0.00882293	0.000205184	0.000957527	0.000341974	0	0	0	6.83948e-05	6.83948e-05	0	0
82	1663	Kabale	Ruhija	118	1	0.12	0.31	0.34	145	112	148	0	0.00469484	0	0	0.0160008	0.000191626	0.0528888	0.000191626	0	0	0	0	0.00210789	0	0	0	0	0	0	0	0	0	0	0.000383252	9.5813e-05	0.000191626	0	0.00210789	0.000383252	0	9.5813e-05	0	0	0	0	0	0	0
83	1664	Kabale	Ruhija	83	1	-0.85	0.18	0.85	95	94	118	0.000476701	0.000397251	0	0	0.00309856	0	0.0187502	0.000238351	0.00532316	0	0	0.000476701	0.000794502	0	3.97251e-05	0.000119175	0	3.97251e-05	0	3.97251e-05	0	0.0001589	0	0.000317801	3.97251e-05	0	0	0	0	0	0	0	0	0	0	0	0	0
84	1665	Kabale	Ruhija	106	1	-1.92	-0.41	0.72	110	100	127	0	0	0	0	0.00050399	0	8.39983e-05	8.39983e-05	0.0427551	0	0	0	0	0	8.39983e-05	0.000839983	0	0	0	0	0	0.000167997	0	0	0	0	0	0.00377992	0.000167997	0	0.00134397	0	0	0	0	0	8.39983e-05	0.000419992
85	1667	Kabale	Ruhija	86	1	-5	-2.52	0.37	100	91	118	0.00391099	0	0	0	0.00532704	6.74309e-05	0	0.000134862	0.000134862	0	0	0	0	0	0	0	0	0	0	0	0	0	0	0	0	0	0	0.000134862	0	0	0.000134862	0	0	0	0	0	0	0
86	1673	Kabale	Ruhija	94	1	-2.33	-0.54	0.85	85	89	82	0.00133985	0	0	0	0.0101671	0.000157629	0.00307377	0.000394073	0.0135561	0.000157629	0	0	0.000236444	0	0	0.000157629	0	0	0	0	0	0.000236444	0	7.88146e-05	0	0	7.88146e-05	0.0075662	0.000236444	0	0.000394073	0	0.000315259	0	0	0	0	0.000236444
87	1675	Kabale	Ruhija	94	1	-2.14	0.27	1.76	140	94	103	0.000177636	0.0074607	0.0325073	0	0.0293987	8.88178e-05	0.0152767	0.0154543	0	0	0	0.00142109	0.000355271	0.000177636	0	0	0	0.000355271	0.000355271	0	0	0	0	0.000177636	0	8.88178e-05	0	0.000710543	0	0	0.000355271	0	0	0	8.88178e-05	0	0.000177636	0
88	1677	Kabale	Ruhija	121	1	-1.21	-2.34	-2	145	103	133	5.25072e-05	0	0.00283539	0	0	0	0.000105014	0	0.000157522	0	0	0	0	0	0	0	0	0	0	0	0	0	0	0	0	0	0	0.00120767	5.25072e-05	0	5.25072e-05	0.000105014	0	0	5.25072e-05	0.000210029	0.000105014	0
89	2115	Kisoro	Muramba	124	1	0.67	-1.48	-0.67	145	127	127	0.00013985	0.00013985	0	0	0	6.99252e-05	0.00286693	0.0281099	0.00510454	0	0.00104888	0	0.000279701	0.000839102	0	0	0.000349626	0.000699252	6.99252e-05	0.00118873	0	0	0	0	0	0.0216069	0	0.016852	0.000489476	0	0	0	0	0.000629327	0.000279701	0	0.00013985	6.99252e-05
90	2116	Kisoro	Muramba	118	1	-2.18	-0.6	0.65	105	94	94	0	0	0	0	0	0	0.00141379	0	0.00167084	0	0	0	0	0	0	6.42632e-05	0	6.42632e-05	0	0	0	0	0	0	0	0	0	0.000771159	0	0	0	6.42632e-05	6.42632e-05	0	6.42632e-05	6.42632e-05	0	0
91	2117	Kisoro	Muramba	103	1	-2.25	-1.8	-0.78	100	83	88	0	0	0	0	0	0	0.0123394	0.0246788	0.0627676	0.19991	5.63444e-05	0	0.000281722	0.000732477	0.000507099	0.00163399	0.00197205	0.000112689	5.63444e-05	0	0.00693036	0.000788821	5.63444e-05	0.000112689	5.63444e-05	0	0.00704305	0.000676133	0	0.000169033	0.000169033	0.00569078	0.00309894	0	0.000676133	0.00862069	0.000732477	0.000394411
92	2131	Kisoro	Muramba	109	1	-1.7	-1.4	-0.74	95	83	97	8.1493e-05	0	0	0.00162986	0.00187434	0	0	0	0	0	0	0	0	0	0	0	0	0	0	0	0	0	0	0	0	0	0	0	0	0	0	0	0	0	0	0	0	0
93	2134	Kisoro	Muramba	106	1	-1.72	-0.77	0.11	100	91	107	0	0.000109254	0.000218508	0	0	0	0.00251284	0.0111985	0.0428821	0.138315	0	0	5.46269e-05	0.000491642	0.000546269	0.00103791	0.000491642	0.000109254	5.46269e-05	0	0.00229433	0.000655523	5.46269e-05	0	0	0	0.00540806	0.00655523	0.000218508	0	0.00114716	0	0.000655523	0	0.000382388	0.000382388	0.000491642	0
94	2136	Kisoro	Muramba	103	1	-0.89	-0.14	0.45	95	91	107	0.000153453	0.000460358	0.000204604	0	0.00470588	0.00168798	0.000869565	0.000409207	0.00194373	0	0	0	0	0	0	0.000153453	0	0	0	0	0	0	0	0	0	0.00143223	0	0.00327366	5.11509e-05	0.000102302	0.000255754	0	5.11509e-05	0.000358056	0.000460358	0.000255754	0.00056266	0.000153453
95	2141	Kisoro	Muramba	109	1	-2.19	-0.85	0.29	95	91	107	0	0	0.00247334	0	0	0.000446012	4.05466e-05	0.000567652	0.000892024	0	0	0	0	0	0	0	0	0	0	0	0	0	0	0	0	0	0	0.00012164	0	0	4.05466e-05	0.000162186	4.05466e-05	0	0.000162186	0.00012164	4.05466e-05	0
96	2142	Kisoro	Muramba	106	1	-0.39	0.76	1.29	95	89	107	0	0	5.66412e-05	0	0	0	0	0.00164259	0.00226565	0	0.00186916	0.000679694	0	0	0	0	0	5.66412e-05	0	0	0	5.66412e-05	0	0	0	0	0	0	0	0.000283206	0.000679694	0	0	0	0	0	0	0
97	2172	Kisoro	Muramba	121	1	-2.2	-0.11	1.28	105	91	103	0.00202477	0.00344211	6.74923e-05	0.00283468	0.00215975	0	0.000134985	0.00401579	0.00553437	0.00644552	0	0	0	0.000101238	0.000134985	0.000371208	0.000134985	0	3.37462e-05	0	0.000337462	0.000101238	3.37462e-05	0	0	0	3.37462e-05	0.00469072	0.000134985	6.74923e-05	0.000202477	0.000303715	3.37462e-05	0	0.000101238	0.000168731	0	0.000134985
98	2173	Kisoro	Muramba	115	1	-1.12	-1.41	-1.17	90	89	107	5.18269e-05	0	0	5.18269e-05	0	0.000777403	0.00476807	0.0130086	0.00196942	0	0.0013475	0.00285048	5.18269e-05	0.000466442	0	0.000155481	0	5.18269e-05	0.000103654	0.00082923	0	5.18269e-05	0	0	0	0.0853071	0	0.00274683	0.000103654	0.00181394	0.000310961	0.00103654	0.000103654	0	0.000103654	0	5.18269e-05	0
99	2178	Kisoro	Muramba	109	1	-1.89	-1.24	-0.37	115	91	107	0	0	0	0	0	0	0.00446429	0.00223214	0.0028331	0	0.00111607	0	0.000343407	0.000171703	0.000257555	0.000171703	0	0	0	0.000343407	0	0	8.58516e-05	0.000171703	0	0.00188874	0	0.0028331	0	0.000600962	0.000429258	0	8.58516e-05	0.000257555	0.000171703	0.000257555	0.000257555	0
100	2182	Kisoro	Muramba	86	1	-4.7	-3.07	-0.87	105	91	110	0	0	0	0	0	0	0.00641623	5.48396e-05	0.031094	0	0	0	0.000548396	0	0	0.000767754	0	0	0	0	0	0.000383877	0	5.48396e-05	5.48396e-05	0	0	0.000164519	0	0	0.00153551	0.00257746	0.000329038	0	0.000767754	0.000274198	0.000109679	0
101	2185	Kisoro	Muramba	115	1	-1.65	-1.95	-1.5	105	79	94	0.00413223	0.00619835	0.00055841	0	0.0172549	0.00195443	0.000279205	0.00619835	0.00441144	0	0	0	0	0.000111682	0	5.5841e-05	0.000111682	5.5841e-05	0	0.000111682	0	0	0	0	0	0.0058633	0	0.00178691	5.5841e-05	0.000111682	0.000223364	0.000390887	0.000111682	0	5.5841e-05	0.000335046	0	5.5841e-05
102	2195	Kisoro	Muramba	91	1	-2.32	-0.86	0.44	145	125	148	0.000143458	0.000286917	0	0	4.78194e-05	0.000143458	0	9.56389e-05	0.000191278	0	0	0	0	0	0	0	0	0	0	0	0	0	0	0	0	0	0	0.00559487	0.000143458	0	0.000143458	0	0	0	0.000430375	4.78194e-05	0	0.000191278
103	2212	Kisoro	Nyakabande	115	1	-1.55	-1.68	-1.25	100	112	121	0	0	0	0	0	0	0.000360377	0.0838777	0.00261273	0	0	0	0	0.00256768	0	0.000225235	0.000135141	0.000675706	0.000225235	0	0	0	0.000180188	0	0	0	0	0.000135141	0	0	0.000855894	0.00225235	0	0.000675706	0.000675706	0.00202712	0.00162169	0
104	2234	Kisoro	Nyakabande	106	1	-1.67	0.36	1.67	105	125	127	0	0	0	0	0	0	0.001094	0.00647985	0.0591601	0.00134646	0	0	8.41538e-05	0.000252461	0.000168308	0.00185138	0.000925692	8.41538e-05	8.41538e-05	0	8.41538e-05	0.000673231	0	8.41538e-05	0	0	0.000168308	0.00934108	0.000420769	0	0.00117815	8.41538e-05	0.00429185	0	0.00159892	0.000841538	0.00126231	0.00143062
105	2238	Kisoro	Nyakabande	103	1	-1.02	0.17	0.95	105	100	115	0.000985784	0	0.00357995	0	0	0	0	0	0.0162395	0.0526616	0	0.00119332	0	0	0	0.00015565	0	0	0	0	0	0.00015565	0	0	0	0	0.00150462	0.0133859	0.00046695	0	0.00108955	0	0	0	0.00145273	0.000259417	0.000882017	0.000259417
106	2251	Kisoro	Nyakabande	100	1	-0.29	0.79	1.29	115	94	94	0	0.000124216	0	0	0.00031054	0	0.00248432	0.00335383	0.0541581	0	0	0	0	0	0	0.00124216	0.000496864	0	0	0	0	0.00031054	0	6.21079e-05	0	0	0	0.00229799	0	0	0.000124216	0.000124216	0.000186324	0	6.21079e-05	0.000869511	0	0
107	2261	Kisoro	Nyakabande	89	1	-1.74	-0.96	-0.12	115	100	97	0	8.26583e-05	0	0	0	0	0	0.000247975	0.00520747	0	0	0	0	0	0	8.26583e-05	0	0	0	0	0	0.000247975	0	0	0	0	0	8.26583e-05	0	0	0.000330633	0	0	0	0.000247975	0	0.000165317	0
108	2262	Kisoro	Nyakabande	135	1	-1.19	-0.31	0.39	145	109	110	0	0	0	0	0	0	0.00143091	0.00538294	0.00538294	0.0102889	0	0	0	6.81385e-05	0	0	0.000204415	0	0.000204415	0	0.000204415	6.81385e-05	0	0	0	0	0.000340692	0.00286182	0.000136277	0	0.000272554	6.81385e-05	0.000136277	0	0	0.000340692	0.000272554	0
109	2263	Kisoro	Nyakabande	94	1	1.12	-0.71	-1.87	110	89	110	0	0	0	0	0	0	0.00157853	0.00193729	0.00868193	0.0407548	0	0	7.17515e-05	0.000143503	0.000143503	0.000287006	0	7.17515e-05	0	0	0.000358757	0	0	0	7.17515e-05	7.17515e-05	0.00150678	0.000574012	7.17515e-05	0	0.000358757	0.000215254	0.000430509	0.000287006	7.17515e-05	7.17515e-05	7.17515e-05	0
110	2271	Kisoro	Nyakabande	94	1	-2.06	-0.97	0.11	145	89	83	0.000161917	4.04793e-05	0	0	0.000202396	0.000607189	0.368807	0.0508824	0.0387791	0.0131962	0.000404793	0.00323834	0.0114961	0.00165965	0.00141677	0.00157869	0.000688148	0.000283355	0.000283355	8.09585e-05	0.000364313	0.000323834	8.09585e-05	0.00226684	0.000931023	8.09585e-05	0.000242876	0.00829825	0.000445272	0	0.000971503	0	0	4.04793e-05	0	0.000283355	0.00141677	0
111	2277	Kisoro	Nyakabande	112	1	-2.41	-1.55	-0.44	115	91	110	0	0	7.14439e-05	0	0	0	0.000214332	0.0121455	0	0	0	0	0	0.000142888	0	0	0	0.000142888	0	0	0	0	7.14439e-05	0	0	0	0	0	0	0	0.000214332	0	0	0	0	0.000357219	0	0
112	2287	Kisoro	Nyakabande	112	1	-0.71	-1	-0.86	130	100	112	0	0	0	0	0	0	0	0.00481356	0	0	0	0	0	7.04424e-05	0	0	0	4.69616e-05	2.34808e-05	0	0	0	0	0	0	0	0	0	0	2.34808e-05	0.000164366	0	0	7.04424e-05	0.000328731	0	0.000516577	0
113	2317	Kisoro	Nyarubuye	118	-1	-3.35	-1.67	0.05	95	94	100	0.000305041	0.00495691	0.000381301	0	0	0.00015252	0.000305041	0.00404179	0.00953252	0	0	0	0	0.000228781	0	0.000457561	0.000305041	7.62602e-05	0	0	0	7.62602e-05	0	0	0	0	0	0.00335545	7.62602e-05	0	0.000228781	7.62602e-05	0	0.000305041	0	7.62602e-05	0	0
114	2324	Kisoro	Nyarubuye	86	-1	-3.36	-1.28	0.62	95	74	82	0	0	0	0	0	0	0	0.00199956	0	0	0	0	0	0.000222173	0	0	0.000111086	0	0	0	0	0	0	0	0	0	0	0.00188847	0	0	0.000444346	0.000444346	0	0.000444346	0	0	0	0
115	2325	Kisoro	Nyarubuye	100	-1	-3.21	-0.93	0.89	105	79	85	0	0	0	0	0	0	0.000629933	0.100419	0.000629933	0.000370549	3.70549e-05	0.000815207	0	0.00237151	0	7.41098e-05	0.000259384	0.000629933	0.000296439	0	0.000111165	0	0.000555823	3.70549e-05	0	0	0	0.00289028	3.70549e-05	0.00014822	0.00014822	0.00118576	0.000111165	0.000889317	0.000407604	0	3.70549e-05	0.000333494
116	2342	Kisoro	Nyarubuye	94	-1	-1.8	-0.05	1.16	75	74	82	0	0	0	0	0	0.000139945	0.0274759	4.66483e-05	0.256006	9.32966e-05	0	0	0.000746373	0	9.32966e-05	0.00793021	0.000186593	0	0	0	0	0.00340533	0	9.32966e-05	0.000233242	9.32966e-05	0	0.000606428	9.32966e-05	0	0	0	0	0	0	0	0	0
117	2345	Kisoro	Nyarubuye	89	-1	-0.91	-1.23	-1.07	100	79	100	0.00140951	0.000187935	0.000187935	0	0.00225522	0.000281902	0.0767713	0.000845706	0	0	0	0.000375869	0.00216125	9.39673e-05	0	0	0	0	0	9.39673e-05	0	0	0	0.000657771	0.000469836	0.00253712	0	0.00291299	0	0	0.000281902	9.39673e-05	9.39673e-05	0	0	0	9.39673e-05	0.000187935
118	2346	Kisoro	Nyarubuye	97	-1	-3.37	-0.5	1.57	100	83	97	0	0	0	0	0	0	0.000190931	0.0113604	0.000477327	0.000954654	0	0	0	0.000190931	0	9.54654e-05	0	0.000190931	9.54654e-05	0	9.54654e-05	0	9.54654e-05	0	0	0	0	0.00305489	9.54654e-05	0	0.000381862	0	0.000763723	9.54654e-05	0	0	0.000286396	0
119	2351	Kisoro	Nyarubuye	97	-1	-2.4	-0.11	1.53	115	94	118	0	0	0	0	0	0	0	0.00463659	0.00125313	0	0	0	0	0	0	0	0	0	0.000125313	0	0	0	0	0	0	0	0	0.0180451	0	0	0.00112782	0	0.00075188	0	0.00137845	0.000125313	0	0
120	2357	Kisoro	Nyarubuye	100	-1	-3.67	-2.57	-0.99	95	94	121	0.000853606	0	0.00160051	0	0	0.000746906	0.0184592	0.080239	0.0360649	0	0	0.00138711	0.000960307	0.00192061	0.000320102	0.00160051	0.000960307	0.000853606	0.000853606	0	0	0.000106701	0.000213402	0	0	0	0	0.00778916	0	0	0.00234742	0.000213402	0	0	0.00138711	0.000960307	0.00128041	0
121	2358	Kisoro	Nyarubuye	91	-1	-2.93	-1.4	0.08	100	77	91	0.000375375	0.000125125	0.00025025	0	0.000125125	0.00025025	0.201577	0.00312813	0.0893393	0.00337838	0	0.002002	0.00475475	0	0.000375375	0.00312813	0	0.000125125	0	0	0	0	0.00025025	0.000625626	0.001001	0	0	0.0226476	0.000375375	0	0.001001	0.002002	0.001001	0.00975976	0.00187688	0	0.000625626	0
122	2359	Kisoro	Nyarubuye	91	-1	-2.24	-1.15	-0.05	100	86	100	0	0	5.53067e-05	0	5.53067e-05	0.000221227	0.0999392	0.17499	0.000553067	0.00956805	0.00337371	0.0169238	0.00320779	0.00459045	0	0	5.53067e-05	0.00204635	0.00066368	0.00514352	0.000442453	0	0.000718987	0.00049776	0.000387147	0.130966	0	0.0120015	0.000718987	0.0158177	0.00121675	5.53067e-05	0.00154859	0.000774293	0.00099552	0.00149328	0.00226757	0.000110613
123	2371	Kisoro	Nyarubuye	83	-1	-3.51	-1.79	-0.08	80	79	82	0	0	0	0	8.62441e-05	0	8.62441e-05	0.00750323	0.000603708	0.000344976	0	0	0	8.62441e-05	0	0	8.62441e-05	0	0	0	0	0	0.000172488	0	0	0	0	0.00793445	0.000172488	0	0.000344976	0.00146615	0.000172488	0	0.000603708	0.00043122	0.000258732	0
124	2374	Kisoro	Nyarubuye	129	-1	-0.91	0.1	0.77	105	94	97	0	0	0	0	0	0	0.0302914	0.0381532	0.0467088	0	0.0237398	0.00624326	0.000539541	0.000924927	0.001002	0.00138739	0.00824726	0.000308309	0.000231232	0	0	7.70772e-05	0	0.000231232	0.000231232	0	0	0.00639741	7.70772e-05	0	0	0	0.000231232	0	0.000154154	0	0.000154154	0
125	2375	Kisoro	Nyarubuye	94	-1	-1.83	-0.42	0.66	115	94	115	0	0	0	0	0	0	0	4.43203e-05	4.43203e-05	0	0	0	0	0	0	0	0	0	0	0	0	0	0	0	0	0	0	0.0021717	4.43203e-05	0	8.86407e-05	0	0.000265922	0	4.43203e-05	0.000132961	0.000177281	0.000310242
126	2382	Kisoro	Nyarubuye	68	-1	-2.71	-1.78	-0.55	100	83	82	6.51126e-05	0.00149759	0.000651126	0	0.000390676	6.51126e-05	0.034705	0.0301472	0.1299	0	0.0263706	6.51126e-05	0.0010418	0.000846464	0.000716239	0.00436255	0.00325563	0.000130225	0.000260451	0	0	0.000586014	0.000130225	0.000195338	6.51126e-05	0	0	0.00657638	0.000195338	0.000195338	0.000455789	0	0.000260451	0	0	0.000520901	0.00162782	0
127	2384	Kisoro	Nyarubuye	86	-1	-2.65	-1.18	0.16	100	94	107	0.00031101	0	0.000622019	0.00321377	0.000725689	0.00010367	0	0	0	0	0	0	0	0	0	0	0	0	0	0	0	0	0	0	0	0	0	0.000829359	0	0	0.00041468	0	0	0	0.00031101	0	0	0
128	2392	Kisoro	Nyarubuye	100	-1	-2.56	-1.57	-0.45	100	79	100	0	0.000593568	0	0	0.00447874	0.000107921	5.39607e-05	0.00205051	0.000107921	0	0	0	0	0.000161882	0	0	5.39607e-05	0	0	0	0	0.000107921	0	0	0	0	0	0.000485646	5.39607e-05	0.000215843	5.39607e-05	0	0	0	0	0.000161882	0	0.000161882
129	2396	Kisoro	Nyarubuye	118	-1	-3.21	-1.28	0.38	100	89	110	0.00104649	0.00358798	0	0	0.00373748	0	0.000298998	0.0518762	0.0152489	0	0	0	0	0.00149499	0	0.00104649	0.000298998	0.000298998	0.000448498	0	0	0.000149499	0.000149499	0	0	0	0	0.00433548	0.000149499	0	0.00657796	0.00358798	0.000896995	0	0.00134549	0.00284048	0.00194349	0.00164449
130	2415	Kisoro	Nyarusiza	86	-1	-3.38	-2.65	-1.22	85	77	73	0.0126561	5.65004e-05	0	0	0.0241257	0.000734505	0.00361602	0.0663314	0.0420928	0	0	0	0.000226001	0.00220351	0.000226001	0.00107351	0.00468953	0.000282502	0.000282502	0	0	0.000169501	0.000395503	0	5.65004e-05	0	0	0	0	0.000226001	0.000395503	0	0	0	0.000169501	0	0.000791005	0
131	2417	Kisoro	Nyarusiza	129	-1	-2.86	-0.59	1.12	105	100	112	0	0	0	0	0	0	0.00306234	0.0191291	0.0183321	4.19498e-05	0	0	0.000335599	0.000587298	0	0.000545348	0.000922896	0.000125849	0.000125849	0	0	0.000167799	8.38997e-05	0	4.19498e-05	0	0	0.00176189	8.38997e-05	0	0.000251699	0.000377548	0	0	0.000125849	0.000251699	0.000251699	0
132	2439	Kisoro	Nyarusiza	100	-1	-4.81	-2.31	0.24	95	79	79	0	9.27644e-05	0	0	0.000556586	0	0.000927644	0.177458	0.000278293	0	0	0	0	0.00482375	0	0	4.63822e-05	0.00106679	0.00120594	0	0	0	0.000649351	4.63822e-05	0	4.63822e-05	0	0.00333952	0.000278293	0	0.000231911	0	0	0.000510204	9.27644e-05	4.63822e-05	0	0.000231911
133	2461	Kisoro	Nyarusiza	100	-1	-1.74	-1.17	-0.4	85	79	82	0	0	0	0	0	0	0.00217148	0.0725143	0.000987037	0	0	0	0	0.00171086	0	0	0.000131605	0.000592222	0.00052642	0	0	0	0.000197407	0	0.000131605	0	0	0.000723827	0	0	6.58025e-05	0.000197407	0	0	0.00026321	0.000329012	0	0.000131605
134	2463	Kisoro	Nyarusiza	94	-1	-2.31	-1.41	-0.37	100	94	94	0	0	0	0	0	0	0.0101551	0.00564175	0.00357311	0	9.40291e-05	0.000376117	0.000376117	0.000188058	0	0.000188058	9.40291e-05	0	0.000188058	0	0	0	0	0.000282087	0	0	0	0.000846262	0	0	0	9.40291e-05	0	0	0	0.000188058	0	0
135	2465	Kisoro	Nyarusiza	94	-1	-3.89	-2.1	-0.09	80	74	76	0.001261	0.00415206	0.000922679	0	0	0.0010457	0	0.000246048	0.0641262	0	0	0	0	0	3.0756e-05	0.00246048	0	0	0	0	0	0.000738144	0	0	0	0	0	0.00532078	0.000276804	0	0.00015378	0	0.000123024	0	0.000246048	0.000123024	0.00015378	0.000123024
136	2467	Kisoro	Nyarusiza	103	-1	-1.45	-0.21	0.7	85	79	88	4.5498e-05	0	0	0.000181992	4.5498e-05	0	0.0021839	0.0118295	0.00272988	0.00377633	0	0	0.000136494	4.5498e-05	9.0996e-05	0	0.000272988	9.0996e-05	4.5498e-05	0	0.000409482	4.5498e-05	9.0996e-05	4.5498e-05	0	0	9.0996e-05	0.00991856	0.000136494	0.000136494	0.00045498	0	9.0996e-05	0	0.000409482	0.00068247	0	0
137	2475	Kisoro	Nyarusiza	79	-1	-3.46	-1.37	0.46	75	77	85	0	0	0	0	0	0	0	0.0128339	0.000269478	0	0	0	0	0.000640011	0	0	3.36848e-05	0	0	0	0	0	3.36848e-05	0	0	0	0	0.00933068	0.000134739	0	0.000303163	0.000202109	0.000168424	0	0.000134739	0.000235793	0.000101054	0
138	2476	Kisoro	Nyarusiza	94	-1	-2.1	-0.06	1.32	100	97	97	0	0.000220527	0.000352843	0	0	0	0	0	0.000264632	0	0	0	0	0	0	4.41053e-05	0	0	0	0	0	0	0	0	0	0	0	0.001676	8.82106e-05	0	0.000838001	0	0.000176421	0	0	0	8.82106e-05	0
139	2483	Kisoro	Nyarusiza	103	-1	-3.13	-1.52	0.02	90	94	88	0	0	0	0.000778917	6.49098e-05	0	0.000584188	0.00389459	0.0147345	0.00012982	0	0	0	6.49098e-05	0	0.000194729	6.49098e-05	6.49098e-05	0	0	0	6.49098e-05	0	0	0	0	0	0.0377126	0.00116838	6.49098e-05	0.000259639	6.49098e-05	0.00415423	6.49098e-05	6.49098e-05	0	0	0
[truncated: 1,125 more columns]
